# Supplementary material for: Inferring Proteolytic Processes from Mass Spectrometry Time Series Data Using Degradation Graphs
Source: PLoS One. 2012 Jul 17;7(7):e40656. doi: 10.1371/journal.pone.0040656 (PMC3398944; doi:10.1371/journal.pone.0040656)
Supplement: File S1 — Matlab code to generate the input data for MSSimulator to simulate the artificial models. (ZIP) [file pone.0040656.s007.zip]

Archive with 12 entries (7 files):
- simulated_systems/
- simulated_systems/angiotensin/
- simulated_systems/angiotensin/angiotensin.m
- simulated_systems/angiotensin/decoy.fasta
- simulated_systems/endothelin/
- simulated_systems/endothelin/decoy.fasta
- simulated_systems/endothelin/endothelin1.m
- simulated_systems/fpa/
- simulated_systems/fpa/FPA.m
- simulated_systems/somatostatin-28/
- simulated_systems/somatostatin-28/decoy.fasta
- simulated_systems/somatostatin-28/somatostatin28.m
