# Supplementary material for: Inferring Proteolytic Processes from Mass Spectrometry Time Series Data Using Degradation Graphs
Source: PLoS One. 2012 Jul 17;7(7):e40656. doi: 10.1371/journal.pone.0040656 (PMC3398944; doi:10.1371/journal.pone.0040656)
Supplement: File S1 — Matlab code to generate the input data for MSSimulator to simulate the artificial models. (ZIP) [file pone.0040656.s007.zip › simulated_systems/angiotensin/angiotensin.m]

function xdot = angiotensin(time, x_values)
% function angiotensin takes
%
% either	1) no arguments
%       	    and returns a vector of the initial species concentrations
%
% or    	2) time - the elapsed time since the beginning of the reactions
%       	   x_values    - vector of the current concentrations of the species
%       	    and returns a vector of the rate of change of concentration of each of the species
%
% FPA can be used with MATLABs odeN functions as 
%
%	[t,x] = ode23(@EnzymaticReaction, [0, t_end], EnzymaticReaction)
%
%			where  t_end is the end time of the simulation
%
%The species in this model are related to the output vectors with the following indices
%	Index	Species name
%  1 DRVYIHPFHL
%  2 DRV
%  3    YIHPFHL
%  4     IHPFHL
%  5      HPFHL 
%  6 DRVYIHP
%  7        FHL
%  8  RVYIHP
%  9   VYIHP
%
%--------------------------------------------------------
% output vector
xdot = zeros(9, 1);

%--------------------------------------------------------
% parameter values
%  3    YIHPFHL
k_DRVYIHPFHL_DRV_YIHPFHL = 3.2;
k_YIHPFHL_IHPFHL = 1.5;
k_IHPFHL_HPFHL = 1.05;
k_DRVYIHPFHL_DRVYIHP_FHL = 1.8;
k_DRVYIHP_RVYIHP = 0.5;
k_RVYIHP_VYIHP = 1.3;

%--------------------------------------------------------
% initial species values - these may be overridden by assignment rules
% NOTE: any use of initialAssignments has been considered in calculating the initial values

if (nargin == 0)

	% initial time
	time = 0;

  % initial concentrations
  DRVYIHPFHL = 10000.0;
  DRV = 0.0;
  YIHPFHL = 0.0;
  IHPFHL = 0.0;
  HPFHL = 0.0; 
  DRVYIHP = 0.0;
  FHL = 0.0;
  RVYIHP = 0.0;
  VYIHP = 0.0;
else
  % floating species concentrations
  DRVYIHPFHL = x_values(1);
  DRV = x_values(2);
  YIHPFHL = x_values(3);
  IHPFHL = x_values(4);
  HPFHL = x_values(5); 
  DRVYIHP = x_values(6);
  FHL = x_values(7);
  RVYIHP = x_values(8);
  VYIHP = x_values(9);
end;

%--------------------------------------------------------
% calculate concentration values

if (nargin == 0)
	% initial concentrations
  xdot(1) = 10000.0;
  xdot(2) = 0.0;
  xdot(3) = 0.0;
  xdot(4) = 0.0;
  xdot(5) = 0.0;
  xdot(6) = 0.0;
  xdot(7) = 0.0;
  xdot(8) = 0.0;
  xdot(9) = 0.0;
else
  % species concentration rate equations
  % DRVYIHPFHL 
  xdot(1) = - (k_DRVYIHPFHL_DRV_YIHPFHL + k_DRVYIHPFHL_DRVYIHP_FHL) * DRVYIHPFHL;
  % DRV 
  xdot(2) = + k_DRVYIHPFHL_DRV_YIHPFHL * DRVYIHPFHL;
  % YIHPFHL 
  xdot(3) = + k_DRVYIHPFHL_DRV_YIHPFHL * DRVYIHPFHL - k_YIHPFHL_IHPFHL * YIHPFHL;
  % IHPFHL 
  xdot(4) = + k_YIHPFHL_IHPFHL * YIHPFHL - k_IHPFHL_HPFHL * IHPFHL;
  % HPFHL 
  xdot(5) = + k_IHPFHL_HPFHL * IHPFHL; 
  % DRVYIHP 
  xdot(6) = k_DRVYIHPFHL_DRVYIHP_FHL * DRVYIHPFHL - k_DRVYIHP_RVYIHP * DRVYIHP;
  % FHL 
  xdot(7) = k_DRVYIHPFHL_DRVYIHP_FHL * DRVYIHPFHL;
  % RVYIHP 
  xdot(8) = + k_DRVYIHP_RVYIHP * DRVYIHP - k_RVYIHP_VYIHP * RVYIHP;
  % VYIHP 
  xdot(9) = + k_RVYIHP_VYIHP * RVYIHP;
end;
