# Supplementary material for: Inferring Proteolytic Processes from Mass Spectrometry Time Series Data Using Degradation Graphs
Source: PLoS One. 2012 Jul 17;7(7):e40656. doi: 10.1371/journal.pone.0040656 (PMC3398944; doi:10.1371/journal.pone.0040656)
Supplement: File S1 — Matlab code to generate the input data for MSSimulator to simulate the artificial models. (ZIP) [file pone.0040656.s007.zip › simulated_systems/endothelin/decoy.fasta]

> spiked in 1 [# intensity=800 #]
SCSSLM
> spiked in 2 [# intensity=800 #]
DKECVYFCHLDII
> spiked in 3 [# intensity=800 #]
CSCSSLMDKECVYFCHLDII
