# Supplementary material for: Inferring Proteolytic Processes from Mass Spectrometry Time Series Data Using Degradation Graphs
Source: PLoS One. 2012 Jul 17;7(7):e40656. doi: 10.1371/journal.pone.0040656 (PMC3398944; doi:10.1371/journal.pone.0040656)
Supplement: File S1 — Matlab code to generate the input data for MSSimulator to simulate the artificial models. (ZIP) [file pone.0040656.s007.zip › simulated_systems/endothelin/endothelin1.m]

function xdot = endothelin1(time, x_values)
% function endothelin1 takes
%
% either	1) no arguments
%       	    and returns a vector of the initial species concentrations
%
% or    	2) time - the elapsed time since the beginning of the reactions
%       	   x_values    - vector of the current concentrations of the species
%       	    and returns a vector of the rate of change of concentration of each of the species
%
% FPA can be used with MATLABs odeN functions as 
%
%	[t,x] = ode23(@EnzymaticReaction, [0, t_end], EnzymaticReaction)
%
%			where  t_end is the end time of the simulation
%
%The species in this model are related to the output vectors with the following indices
%	Index	Species name
%   1  CSCSSLMDKECVYFCHLDIIW
%   2  CSCSSLM
%   3         DKECVYFCHLDIIW
%   4          KECVYFCHLDIIW
%   5           ECVYFCHLDIIW
%   6            CVYFCHLDIIW
%   7             VYFCHLDIIW
%   8  CSCSSL
%   9  CSCSS
%  10  CSCS
%  11  CSC
%
%--------------------------------------------------------
% output vector
xdot = zeros(11, 1);

%--------------------------------------------------------
% parameter values
k_CSCSSLMDKECVYFCHLDIIW_CSCSSLM_DKECVYFCHLDIIW = 3.5;

k_DKECVYFCHLDIIW_KECVYFCHLDIIW = 4.3;
k_KECVYFCHLDIIW_ECVYFCHLDIIW = 2.1;
k_ECVYFCHLDIIW_CVYFCHLDIIW = 0.3;
k_CVYFCHLDIIW_VYFCHLDIIW = 2.3;

k_CSCSSLM_CSCSSL = 1.05;
k_CSCSSL_CSCSS = 2.1;
k_CSCSS_CSCS = 1.9;
k_CSCS_CSC = 1.3;
%--------------------------------------------------------
% initial species values - these may be overridden by assignment rules
% NOTE: any use of initialAssignments has been considered in calculating the initial values

if (nargin == 0)

	% initial time
	time = 0;

  % initial concentrations
	CSCSSLMDKECVYFCHLDIIW = 10000.0;
	CSCSSLM = 0.0;
	DKECVYFCHLDIIW = 0.0;
	KECVYFCHLDIIW = 0.0;
	ECVYFCHLDIIW = 0.0;
	CVYFCHLDIIW = 0.0;
	VYFCHLDIIW = 0.0;
	CSCSSL = 0.0;
	CSCSS = 0.0;
	CSCS = 0.0;
	CSC = 0.0;
else
  % floating species concentrations
	CSCSSLMDKECVYFCHLDIIW = x_values(1);
	CSCSSLM = x_values(2);
	DKECVYFCHLDIIW = x_values(3);
	KECVYFCHLDIIW = x_values(4);
	ECVYFCHLDIIW = x_values(5);
	CVYFCHLDIIW = x_values(6);
	VYFCHLDIIW = x_values(7);
	CSCSSL = x_values(8);
	CSCSS = x_values(9);
	CSCS = x_values(10);
	CSC = x_values(11);
end;

%--------------------------------------------------------
% calculate concentration values

if (nargin == 0)
	% initial concentrations
  xdot(1) = 10000.0;
  xdot(2) = 0.0;
  xdot(3) = 0.0;
  xdot(4) = 0.0;
  xdot(5) = 0.0;
  xdot(6) = 0.0;
  xdot(7) = 0.0;
  xdot(8) = 0.0;
  xdot(9) = 0.0;
  xdot(10) = 0.0;
  xdot(11) = 0.0;
else
  % species concentration rate equations
	% CSCSSLMDKECVYFCHLDIIW
	xdot(1) = - k_DKECVYFCHLDIIW_KECVYFCHLDIIW * CSCSSLMDKECVYFCHLDIIW;
	% CSCSSLM
	xdot(2) = + k_DKECVYFCHLDIIW_KECVYFCHLDIIW * CSCSSLMDKECVYFCHLDIIW - k_CSCSSLM_CSCSSL * CSCSSLM;
	% DKECVYFCHLDIIW
	xdot(3) = + k_DKECVYFCHLDIIW_KECVYFCHLDIIW * CSCSSLMDKECVYFCHLDIIW - k_DKECVYFCHLDIIW_KECVYFCHLDIIW * DKECVYFCHLDIIW;
	% KECVYFCHLDIIW
	xdot(4) = k_DKECVYFCHLDIIW_KECVYFCHLDIIW * DKECVYFCHLDIIW - k_KECVYFCHLDIIW_ECVYFCHLDIIW * KECVYFCHLDIIW;
	% ECVYFCHLDIIW
	xdot(5) = k_KECVYFCHLDIIW_ECVYFCHLDIIW * KECVYFCHLDIIW - k_ECVYFCHLDIIW_CVYFCHLDIIW * ECVYFCHLDIIW;
	% CVYFCHLDIIW
	xdot(6) = k_ECVYFCHLDIIW_CVYFCHLDIIW * ECVYFCHLDIIW - k_CVYFCHLDIIW_VYFCHLDIIW * CVYFCHLDIIW;
	% VYFCHLDIIW
	xdot(7) = k_CVYFCHLDIIW_VYFCHLDIIW * CVYFCHLDIIW;
	% CSCSSL
	xdot(8) = k_CSCSSLM_CSCSSL * CSCSSLM - k_CSCSSL_CSCSS * CSCSSL;
	% CSCSS
	xdot(9) = k_CSCSSL_CSCSS * CSCSSL - k_CSCSS_CSCS * CSCSS;
	% CSCS
	xdot(10) = k_CSCSS_CSCS * CSCSS - k_CSCS_CSC * CSCS;
	% CSC
	xdot(11) = k_CSCS_CSC * CSCS;
end;
