# Supplementary material for: Inferring Proteolytic Processes from Mass Spectrometry Time Series Data Using Degradation Graphs
Source: PLoS One. 2012 Jul 17;7(7):e40656. doi: 10.1371/journal.pone.0040656 (PMC3398944; doi:10.1371/journal.pone.0040656)
Supplement: File S1 — Matlab code to generate the input data for MSSimulator to simulate the artificial models. (ZIP) [file pone.0040656.s007.zip › simulated_systems/fpa/FPA.m]

function xdot = FPA(time, x_values)
% function FPA takes
%
% either	1) no arguments
%       	    and returns a vector of the initial species concentrations
%
% or    	2) time - the elapsed time since the beginning of the reactions
%       	   x_values    - vector of the current concentrations of the species
%       	    and returns a vector of the rate of change of concentration of each of the species
%
% FPA can be used with MATLABs odeN functions as 
%
%	[t,x] = ode23(@EnzymaticReaction, [0, t_end], EnzymaticReaction)
%
%			where  t_end is the end time of the simulation
%
%The species in this model are related to the output vectors with the following indices
%	Index	Species name
%	  1  	  ADSGEGDFLAEGGGVR
%	  2  	   DSGEGDFLAEGGGVR
%	  3  	    SGEGDFLAEGGGVR
%	  4  	     GEGDFLAEGGGVR
%	  5  	      EGDFLAEGGGVR
%   6          GDFLAEGGGVR
%
%--------------------------------------------------------
% output vector
xdot = zeros(5, 1);

%--------------------------------------------------------
% parameter values

k_ADSGEGDFLAEGGGVR_DSGEGDFLAEGGGVR = 2.1;
k_DSGEGDFLAEGGGVR_SGEGDFLAEGGGVR   = 1.29;
k_SGEGDFLAEGGGVR_GEGDFLAEGGGVR     = 1.96;
k_GEGDFLAEGGGVR_EGDFLAEGGGVR       = 1.6;
k_EGDFLAEGGGVR_GDFLAEGGGVR         = 0.4;

%--------------------------------------------------------
% initial species values - these may be overridden by assignment rules
% NOTE: any use of initialAssignments has been considered in calculating the initial values

if (nargin == 0)

	% initial time
	time = 0;

	% initial concentrations
  ADSGEGDFLAEGGGVR = 10000.0;
  DSGEGDFLAEGGGVR  = 0.0;
  SGEGDFLAEGGGVR   = 0.0;
  GEGDFLAEGGGVR    = 0.0;
  EGDFLAEGGGVR     = 0.0;
  GDFLAEGGGVR      = 0.0;
else
	% floating species concentrations
  ADSGEGDFLAEGGGVR = x_values(1);
  DSGEGDFLAEGGGVR  = x_values(2);
  SGEGDFLAEGGGVR   = x_values(3);
  GEGDFLAEGGGVR    = x_values(4);
  EGDFLAEGGGVR     = x_values(5);
  GDFLAEGGGVR      = x_values(6);
end;

%--------------------------------------------------------
% calculate concentration values

if (nargin == 0)
	% initial concentrations
	xdot(1) = 10000.0;
	xdot(2) = 0;
	xdot(3) = 0;
	xdot(4) = 0;
	xdot(5) = 0;
  xdot(6) = 0;
else
  % species concentration rate equations
  xdot(1) = -k_ADSGEGDFLAEGGGVR_DSGEGDFLAEGGGVR * ADSGEGDFLAEGGGVR;
  xdot(2) = k_ADSGEGDFLAEGGGVR_DSGEGDFLAEGGGVR * ADSGEGDFLAEGGGVR - k_DSGEGDFLAEGGGVR_SGEGDFLAEGGGVR * DSGEGDFLAEGGGVR;
  xdot(3) = k_DSGEGDFLAEGGGVR_SGEGDFLAEGGGVR * DSGEGDFLAEGGGVR - k_SGEGDFLAEGGGVR_GEGDFLAEGGGVR * SGEGDFLAEGGGVR;
  xdot(4) = k_SGEGDFLAEGGGVR_GEGDFLAEGGGVR * SGEGDFLAEGGGVR - k_GEGDFLAEGGGVR_EGDFLAEGGGVR * GEGDFLAEGGGVR;
  xdot(5) = k_GEGDFLAEGGGVR_EGDFLAEGGGVR * GEGDFLAEGGGVR - k_EGDFLAEGGGVR_GDFLAEGGGVR * EGDFLAEGGGVR;
  xdot(6) = k_EGDFLAEGGGVR_GDFLAEGGGVR * EGDFLAEGGGVR;;
end;
