# Supplementary material for: Inferring Proteolytic Processes from Mass Spectrometry Time Series Data Using Degradation Graphs
Source: PLoS One. 2012 Jul 17;7(7):e40656. doi: 10.1371/journal.pone.0040656 (PMC3398944; doi:10.1371/journal.pone.0040656)
Supplement: File S1 — Matlab code to generate the input data for MSSimulator to simulate the artificial models. (ZIP) [file pone.0040656.s007.zip › simulated_systems/somatostatin-28/decoy.fasta]

> decoy 1 [# intensity=1569.7853 #]
ANSNPAMAPRERKAGCKNFFWKTFTS
> decoy 2 [# intensity=1569.7853 #]
SNPAMAPRERKAG
> decoy 3 [# intensity=1569.7853 #]
KNFFWKTFTS
