# Supplementary material for: Inferring Proteolytic Processes from Mass Spectrometry Time Series Data Using Degradation Graphs
Source: PLoS One. 2012 Jul 17;7(7):e40656. doi: 10.1371/journal.pone.0040656 (PMC3398944; doi:10.1371/journal.pone.0040656)
Supplement: File S1 — Matlab code to generate the input data for MSSimulator to simulate the artificial models. (ZIP) [file pone.0040656.s007.zip › simulated_systems/somatostatin-28/somatostatin28.m]

function xdot = somatostatin28(time, x_values)
% function somatostatin28 takes
%
% either	1) no arguments
%       	    and returns a vector of the initial species concentrations
%
% or    	2) time - the elapsed time since the beginning of the reactions
%       	   x_values    - vector of the current concentrations of the species
%       	    and returns a vector of the rate of change of concentration of each of the species
%
% FPA can be used with MATLABs odeN functions as 
%
%	[t,x] = ode23(@EnzymaticReaction, [0, t_end], EnzymaticReaction)
%
%			where  t_end is the end time of the simulation
%
%The species in this model are related to the output vectors with the following indices
%	Index	Species name
%  1 SANSNPAMAPRERKAGCKNFFWKTFTSC
%  2 SANSNPAMAPRERKAG
%  3                 CKNFFWKTFTSC
%  4  ANSNPAMAPRERKAG
%  5   NSNPAMAPRERKAG
%  6    SNPAMAPRERKAG
%  7     NPAMAPRERKAG
%  8 SANSNPA
%  9        MAPRERKAG
% 10        MAPRERKA
% 11        MAPRERK
% 12                 CKNFFWKTFTS
% 13                 CKNFFWKTFT
% 14                 CKNFFWKTF
%
%--------------------------------------------------------
% output vector
xdot = zeros(9, 1);

%--------------------------------------------------------
% parameter values
k_SANSNPAMAPRERKAGCKNFFWKTFTSC_SANSNPAMAPRERKAG_CKNFFWKTFTSC = 4.3;
k_SANSNPAMAPRERKAG_ANSNPAMAPRERKAG = 3.2;
k_ANSNPAMAPRERKAG_NSNPAMAPRERKAG = 0.7;
k_NSNPAMAPRERKAG_SNPAMAPRERKAG = 1.24;
k_SNPAMAPRERKAG_NPAMAPRERKAG = 2.54;

k_SANSNPAMAPRERKAG_SANSNPA_MAPRERKAG = 3.4;
k_MAPRERKAG_MAPRERKA = 1.6;
k_MAPRERKA_MAPRERK = 2.4;

k_CKNFFWKTFTSC_CKNFFWKTFTS = 3.1;
k_CKNFFWKTFTS_CKNFFWKTFT = 1.2;
k_CKNFFWKTFT_CKNFFWKTF = 2.8;

%--------------------------------------------------------
% initial species values - these may be overridden by assignment rules
% NOTE: any use of initialAssignments has been considered in calculating the initial values

if (nargin == 0)

	% initial time
	time = 0;

  % initial concentrations
  
	SANSNPAMAPRERKAGCKNFFWKTFTSC = 10000.0;
	SANSNPAMAPRERKAG = 0.0;
	CKNFFWKTFTSC = 0.0;
	ANSNPAMAPRERKAG = 0.0;
	NSNPAMAPRERKAG = 0.0;
	SNPAMAPRERKAG = 0.0;
	NPAMAPRERKAG = 0.0;
	SANSNPA = 0.0;
	MAPRERKAG = 0.0;
	MAPRERKA = 0.0;
	MAPRERK = 0.0;
	CKNFFWKTFTS = 0.0;
	CKNFFWKTFT = 0.0;
	CKNFFWKTF = 0.0;  
else
  % floating species concentrations
	SANSNPAMAPRERKAGCKNFFWKTFTSC = x_values(1);
	SANSNPAMAPRERKAG = x_values(2);
	CKNFFWKTFTSC = x_values(3);
	ANSNPAMAPRERKAG = x_values(4);
	NSNPAMAPRERKAG = x_values(5);
	SNPAMAPRERKAG = x_values(6);
	NPAMAPRERKAG = x_values(7);
	SANSNPA = x_values(8);
	MAPRERKAG = x_values(9);
	MAPRERKA = x_values(10);
	MAPRERK = x_values(11);
	CKNFFWKTFTS = x_values(12);
	CKNFFWKTFT = x_values(13);
	CKNFFWKTF = x_values(14);
end;

%--------------------------------------------------------
% calculate concentration values

if (nargin == 0)
	% initial concentrations
  xdot(1) = 10000.0;
  xdot(2) = 0.0;
  xdot(3) = 0.0;
  xdot(4) = 0.0;
  xdot(5) = 0.0;
  xdot(6) = 0.0;
  xdot(7) = 0.0;
  xdot(8) = 0.0;
  xdot(9) = 0.0;
  xdot(10) = 0.0;
  xdot(11) = 0.0;
  xdot(12) = 0.0;
  xdot(13) = 0.0;
  xdot(14) = 0.0;          
else
  % species concentration rate equations

  % SANSNPAMAPRERKAGCKNFFWKTFTSC 
 	xdot(1) = -k_SANSNPAMAPRERKAGCKNFFWKTFTSC_SANSNPAMAPRERKAG_CKNFFWKTFTSC * SANSNPAMAPRERKAGCKNFFWKTFTSC;
	% SANSNPAMAPRERKAG 
 	xdot(2) = + k_SANSNPAMAPRERKAGCKNFFWKTFTSC_SANSNPAMAPRERKAG_CKNFFWKTFTSC * SANSNPAMAPRERKAGCKNFFWKTFTSC - k_SANSNPAMAPRERKAG_ANSNPAMAPRERKAG  * SANSNPAMAPRERKAG - k_SANSNPAMAPRERKAG_SANSNPA_MAPRERKAG * SANSNPAMAPRERKAG;
	% CKNFFWKTFTSC 
 	xdot(3) = + k_SANSNPAMAPRERKAGCKNFFWKTFTSC_SANSNPAMAPRERKAG_CKNFFWKTFTSC * SANSNPAMAPRERKAGCKNFFWKTFTSC - k_CKNFFWKTFTSC_CKNFFWKTFTS * CKNFFWKTFTSC;
	% ANSNPAMAPRERKAG 
 	xdot(4) = k_SANSNPAMAPRERKAG_ANSNPAMAPRERKAG  * SANSNPAMAPRERKAG - k_ANSNPAMAPRERKAG_NSNPAMAPRERKAG * ANSNPAMAPRERKAG;
	% NSNPAMAPRERKAG 
 	xdot(5) = k_ANSNPAMAPRERKAG_NSNPAMAPRERKAG * ANSNPAMAPRERKAG - k_NSNPAMAPRERKAG_SNPAMAPRERKAG * NSNPAMAPRERKAG;
	% SNPAMAPRERKAG 
 	xdot(6) = k_NSNPAMAPRERKAG_SNPAMAPRERKAG * NSNPAMAPRERKAG - k_SNPAMAPRERKAG_NPAMAPRERKAG * SNPAMAPRERKAG;
	% NPAMAPRERKAG 
 	xdot(7) = k_SNPAMAPRERKAG_NPAMAPRERKAG * SNPAMAPRERKAG;
	% SANSNPA 
 	xdot(8) = k_SANSNPAMAPRERKAG_SANSNPA_MAPRERKAG * SANSNPAMAPRERKAG;
	% MAPRERKAG 
 	xdot(9) = k_SANSNPAMAPRERKAG_SANSNPA_MAPRERKAG * SANSNPAMAPRERKAG - k_MAPRERKAG_MAPRERKA * MAPRERKAG;
	% MAPRERKA 
 	xdot(10) = k_MAPRERKAG_MAPRERKA * MAPRERKAG - k_MAPRERKA_MAPRERK * MAPRERKA;
	% MAPRERK 
 	xdot(11) = k_MAPRERKA_MAPRERK * MAPRERKA;
	% CKNFFWKTFTS 
 	xdot(12) = k_CKNFFWKTFTSC_CKNFFWKTFTS * CKNFFWKTFTSC - k_CKNFFWKTFTS_CKNFFWKTFT * CKNFFWKTFTS;
	% CKNFFWKTFT 
 	xdot(13) = k_CKNFFWKTFTS_CKNFFWKTFT * CKNFFWKTFTS - k_CKNFFWKTFT_CKNFFWKTF * CKNFFWKTFT;
	% CKNFFWKTF 
 	xdot(14) = k_CKNFFWKTFT_CKNFFWKTF * CKNFFWKTFT;
end;
