# Supplementary material for: Inferring Proteolytic Processes from Mass Spectrometry Time Series Data Using Degradation Graphs
Source: PLoS One. 2012 Jul 17;7(7):e40656. doi: 10.1371/journal.pone.0040656 (PMC3398944; doi:10.1371/journal.pone.0040656)
Supplement: File S2 — Configuration files for the post-processing of the simulated and real data sets. (ZIP) [file pone.0040656.s008.zip]

Archive with 14 entries (12 files):
- postprocessing_files/
- postprocessing_files/peptide_A.toppas
- postprocessing_files/postprocessing_wavelet_low_res.toppas
- silmulator_configuration_files/
- silmulator_configuration_files/simulator_low_res_0_00.ini
- silmulator_configuration_files/simulator_low_res_0_01.ini
- silmulator_configuration_files/simulator_low_res_0_05.ini
- silmulator_configuration_files/simulator_low_res_0_10.ini
- silmulator_configuration_files/simulator_low_res_0_15.ini
- silmulator_configuration_files/simulator_low_res_0_20.ini
- silmulator_configuration_files/simulator_low_res_0_25.ini
- silmulator_configuration_files/simulator_low_res_0_30.ini
- silmulator_configuration_files/simulator_low_res_0_35.ini
- silmulator_configuration_files/simulator_low_res_0_40.ini
